# Supplementary material for: Alleviating Surgeons’ Stress through Listening to Natural Sounds in a Half-Encapsulated Rest Space after an Operation: A Pilot, Longitudinal Field Study
Source: Int J Environ Res Public Health. 2022 Oct 5;19(19):12736. doi: 10.3390/ijerph191912736 (PMC9564721; doi:10.3390/ijerph191912736)
Supplement: Supplementary file 1 [file ijerph-19-12736-s001.zip]

Archive with 1 entries (1 files):
- ijerph-1935469-supplementary.pdf
